# Supplementary material for: Examining the Nutrition of Cardiological Patients in Hospitals: Evaluating the Discrepancy between Received Diets and Reference Diet Based on ESC 2021 Guidelines—Hospital Diet Medical Investigation) (HDMI) Study
Source: Nutrients. 2023 Oct 30;15(21):4606. doi: 10.3390/nu15214606 (PMC10650773; doi:10.3390/nu15214606)
Supplement: Supplementary file 1 [file nutrients-15-04606-s001.zip]

Archive with 1 entries (1 files):
- nutrients-2681502-supplementary.pdf
